# Supplementary material for: Genome-Wide Association Study Based on Random Regression Model Reveals Candidate Genes Associated with Longitudinal Data in Chinese Simmental Beef Cattle
Source: Animals (Basel). 2021 Aug 27;11(9):2524. doi: 10.3390/ani11092524 (PMC8470172; doi:10.3390/ani11092524)
Supplement: Supplementary file 1 [file animals-11-02524-s001.zip]

Archive with 5 entries (4 files):
- Supplementary Materials/
- Supplementary Materials/Table S4 The candidate genes affecting BW trait reported in the major domestic animals QTL database.xlsx
- Supplementary Materials/Table S1 The descriptive statistics of bovine body weight at different months of age.xlsx
- Supplementary Materials/Table S2 The information of significant SNPs and candidate genes affecting BW detected by GWAS-RRM.xlsx
- Supplementary Materials/Table S3 KEGG pathways significantly enriched with candidate genes affecting BW trait .xlsx
