# Supplementary material for: Genome-Wide Association Study Based on Random Regression Model Reveals Candidate Genes Associated with Longitudinal Data in Chinese Simmental Beef Cattle
Source: Animals (Basel). 2021 Aug 27;11(9):2524. doi: 10.3390/ani11092524 (PMC8470172; doi:10.3390/ani11092524)
Supplement: Supplementary file 1 [file animals-11-02524-s001.zip › Supplementary Materials/Table S4 The candidate genes affecting BW trait reported in the major domestic animals QTL database.xlsx]

## Sheet: Cattle
Table S4 The candidate genes affecting BW trait reported in the cattle QTL database
Trait Name	Trait_ID	Chr.	QTL_ID	PMID	Gene ID	Gene Name	Gene Description
Body weight	1404	29	20730	22497268	281661	CAPN1	Calpain 1, (mu/I) large subunit
Body weight	1404	29	20734	22497268	281661	CAPN1	Calpain 1, (mu/I) large subunit
Body weight	1404	29	20728	22497268	281661	CAPN1	Calpain 1, (mu/I) large subunit
Body weight	1404	23	19828	21968681	281741	CYP21	Cytochrome P450, subfamily XXI (steroid 21-hydroxylase)
Body weight	1404	23	31566	24737437	540262	DLK2	Delta-like 2 homolog (Drosophila)
Body weight	1404	23	31567	24737437	540262	DLK2	Delta-like 2 homolog (Drosophila)
Body weight	1404	13	30912	22843074	353354	DNMT3B	DNA (cytosine-5-)-methyltransferase 3 beta
Body weight	1404	2	13209	19728158	517552	GAD1	Glutamate decarboxylase 1 (brain, 67kDa)
Body weight	1404	2	13213	19728158	517552	GAD1	Glutamate decarboxylase 1 (brain, 67kDa)
Body weight	1404	2	13205	19728158	517552	GAD1	Glutamate decarboxylase 1 (brain, 67kDa)
Body weight	1404	19	13195	19747793	280804	GH1	Growth hormone 1
Body weight	1404	20	18448	17785604	280805	GHR	Growth hormone receptor
Body weight	1404	29	19827	21968681	281240	IGF2	Insulin-like growth factor 2 (somatomedin A)
Body weight	1404	4	20744	22497268	280836	LEP	Leptin
Body weight	1404	4	20750	22497268	280836	LEP	Leptin
Body weight	1404	4	20702	22497203	280836	LEP	Leptin
Body weight	1404	4	20741	22497268	280836	LEP	Leptin
Body weight	1404	27	31750	24733441	101904868	LOC101904868	CUB and sushi domain-containing protein 1-like
Body weight	1404	27	31748	24733441	101904868	LOC101904868	CUB and sushi domain-containing protein 1-like
Body weight	1404	27	31751	24733441	101904868	LOC101904868	CUB and sushi domain-containing protein 1-like
Body weight	1404	27	31749	24733441	101904868	LOC101904868	CUB and sushi domain-containing protein 1-like
Body weight	1404	27	31752	24733441	101904868	LOC101904868	CUB and sushi domain-containing protein 1-like
Body weight	1404	15	219986	33515994	504317	LRP4	LDL receptor related protein 4
Body weight	1404	15	220004	33515994	504317	LRP4	LDL receptor related protein 4
Body weight	1404	24	13217	19714485	281300	MC4R	Melanocortin 4 receptor
Body weight	1404	24	13218	19714485	281300	MC4R	Melanocortin 4 receptor
Body weight	1404	23	122240	27565872	286808	MDFI	MyoD family inhibitor
Body weight	1404	23	122243	27565872	286808	MDFI	MyoD family inhibitor
Body weight	1404	23	122237	27565872	286808	MDFI	MyoD family inhibitor
Body weight	1404	23	122241	27565872	286808	MDFI	MyoD family inhibitor
Body weight	1404	23	122238	27565872	286808	MDFI	MyoD family inhibitor
Body weight	1404	23	122242	27565872	286808	MDFI	MyoD family inhibitor
Body weight	1404	2	219985	33515994	281187	MSTN	Myostatin
Body weight	1404	2	220002	33515994	281187	MSTN	Myostatin
Body weight	1404	2	31345	25023801	281187	MSTN	Myostatin
Body weight	1404	2	219973	33515994	281187	MSTN	Myostatin
Body weight	1404	2	219992	33515994	281187	MSTN	Myostatin
Body weight	1404	2	220005	33515994	281187	MSTN	Myostatin
Body weight	1404	5	31347	25023801	281335	MYF5	Myogenic factor 5
Body weight	1404	5	31348	25023801	281335	MYF5	Myogenic factor 5
Body weight	1404	5	31346	25023801	281335	MYF5	Myogenic factor 5
Body weight	1404	24	31586	24607034	286772	NPC1	Niemann-Pick disease, type C1
Body weight	1404	24	31591	24607034	286772	NPC1	Niemann-Pick disease, type C1
Body weight	1404	15	13197	19728157	509003	NUCB2	Nucleobindin 2
Body weight	1404	15	13201	19728157	509003	NUCB2	Nucleobindin 2
Body weight	1404	14	20872	22497486	539210	PLAG1	Pleiomorphic adenoma gene 1
Body weight	1404	14	20871	22497486	539210	PLAG1	Pleiomorphic adenoma gene 1
Body weight	1404	5	219948	33515994	281487	PMEL	Premelanosome protein
Body weight	1404	5	219974	33515994	281487	PMEL	Premelanosome protein
Body weight	1404	20	20737	22497268	281422	PRLR	Prolactin receptor
Body weight	1404	20	20739	22497268	281422	PRLR	Prolactin receptor
Body weight	1404	28	157276	29869077	613629	SIRT1	Sirtuin 1
Body weight	1404	11	65974	26641032	337925	SLC8A1	Solute carrier family 8 (sodium/calcium exchanger), member 1
Body weight	1404	5	30799	22840331	539337	WNT10B	Wingless-type MMTV integration site family, member 10B
Body weight	1404	5	30802	22840331	539337	WNT10B	Wingless-type MMTV integration site family, member 10B
Body weight	1404	25	31747	24733441	541295	XYLT1	Xylosyltransferase I
Body weight (birth)	1054	3	56043	25951897	782603	ANGPTL3	Angiopoietin-like 3
Body weight (birth)	1054	15	31600	24612794	526824	ATM	Ataxia telangiectasia mutated
Body weight (birth)	1054	15	31598	24612794	519995	BTG4	B-cell translocation gene 4
Body weight (birth)	1054	29	18755	21554351	281661	CAPN1	Calpain 1, (mu/I) large subunit
Body weight (birth)	1054	18	193757	32053968	512749	CEP89	Centrosomal protein 89
Body weight (birth)	1054	7	193758	32053968	528149	CHSY3	Chondroitin sulfate synthase 3
Body weight (birth)	1054	X	56969	25975716	281737	CYLC1	Cylicin, basic protein of sperm head cytoskeleton 1
Body weight (birth)	1054	X	31611	24612794	540755	DMD	Dystrophin
Body weight (birth)	1054	4	31727	24733441	281123	DPP6	Dipeptidyl-peptidase 6
Body weight (birth)	1054	21	57067	26198337	281848	IGF1R	Insulin-like growth factor 1 receptor
Body weight (birth)	1054	22	193767	32053968	317697	ITPR1	Inositol 1,4,5-trisphosphate receptor type 1
Body weight (birth)	1054	4	166779	30011090	280836	LEP	Leptin
Body weight (birth)	1054	4	11703	19820053	280836	LEP	Leptin
Body weight (birth)	1054	16	31601	24612794	540797	LHX4	LIM homeobox 4
Body weight (birth)	1054	18	31602	24612794	100124507	LIG1	Ligase I, DNA, ATP-dependent
Body weight (birth)	1054	4	25188	23142388	785371	LOC785371	Transcriptional activator GLI3-like
Body weight (birth)	1054	9	31595	24612794	537380	MAP3K5	Mitogen-activated protein kinase kinase kinase 5
Body weight (birth)	1054	15	31599	24612794	768030	MGC137098	Uncharacterized protein MGC137098
Body weight (birth)	1054	2	11631	19966162	281187	MSTN	Myostatin
Body weight (birth)	1054	6	11394	19720859	531234	NCAPG	Non-SMC condensin I complex, subunit G
Body weight (birth)	1054	9	13107	20453307	614028	NPM1	Nucleophosmin (nucleolar phosphoprotein B23, numatrin)
Body weight (birth)	1054	20	19044	21906108	614028	NPM1	Nucleophosmin (nucleolar phosphoprotein B23, numatrin)
Body weight (birth)	1054	3	31593	24612794	787473	NTNG1	Netrin G2
Body weight (birth)	1054	5	37668	ISU0074	281970	PDE1B	Phosphodiesterase 1B, calmodulin-dependent
Body weight (birth)	1054	X	56965	25975716	539210	PLAG1	Pleiomorphic adenoma gene 1
Body weight (birth)	1054	X	31613	24612794	535321	PPP2R1A	Protein phosphatase 2, regulatory subunit A, alpha
Body weight (birth)	1054	2	2614	15537758	19122	PRNP	Prion protein
Body weight (birth)	1054	19	1391	9720178	19122	PRNP	Prion protein
Body weight (birth)	1054	9	31594	24612794	524074	RFX6	Regulatory factor X, 6
Body weight (birth)	1054	11	12994	20140707	529759	SDC1	Syndecan 1
Body weight (birth)	1054	3	30797	22815983	530146	SLC44A5	Solute carrier family 44, member 5
Body weight (birth)	1054	X	56972	25975716	517880	SPACA5	Sperm acrosome associated 5
Body weight (birth)	1054	19	12999	20665289	539361	SREBF1	Sterol regulatory element binding transcription factor 1
Body weight (birth)	1054	19	13000	20665289	539361	SREBF1	Sterol regulatory element binding transcription factor 1
Body weight (birth)	1054	X	56968	25975716	615711	TAF7L	TAF7-like RNA polymerase II, TATA box binding protein (TBP)-associated factor, 50kDa
Body weight (birth)	1054	X	56971	25975716	525680	UXT	Ubiquitously-expressed, prefoldin-like chaperone
Body weight (birth)	1054	16	25234	23644023	100140288	ZBED6	Zinc finger, BED-type containing 6
Body weight (birth)	1054	16	25229	23644023	100140288	ZBED6	Zinc finger, BED-type containing 6
Body weight (birth)	1054	25	31608	24612794	100126179	ZNF75A	Zinc finger protein 75a
Body weight (6 months)	1391	16	13489	20857204	281662	CAPN2	Calpain 2, (m/II) large subunit
Body weight (6 months)	1391	13	18740	21353268	281191	GHRH	Growth hormone releasing hormone
Body weight (6 months)	1391	11	56106	25688878	539213	LHX3	LIM homeobox 3
Body weight (6 months)	1391	11	56104	25688878	539213	LHX3	LIM homeobox 3
Body weight (6 months)	1391	16	32188	24463020	540797	LHX4	LIM homeobox 4
Body weight (6 months)	1391	4	25189	23142388	785371	LOC785371	Transcriptional activator GLI3-like
Body weight (6 months)	1391	20	13129	20349144	281422	PRLR	Prolactin receptor
Body weight (6 months)	1391	7	25366	24029076	282563	PROP1	PROP paired-like homeobox 1
Body weight (6 months)	1391	25	25279	23860327	617840	SH2B2	SH2B adaptor protein 2
Body weight (6 months)	1391	25	25270	23860327	617840	SH2B2	SH2B adaptor protein 2
Body weight (6 months)	1391	28	30835	23871946	613629	SIRT1	Sirtuin 1
Body weight (6 months)	1391	19	13001	20665289	539361	SREBF1	Sterol regulatory element binding transcription factor 1
Body weight (6 months)	1391	19	13002	20665289	539361	SREBF1	Sterol regulatory element binding transcription factor 1
Body weight (6 months)	1391	15	13498	20857204	281563	UCP3	Uncoupling protein 3 (mitochondrial, proton carrier)
Body weight (6 months)	1391	29	25143	23134302	282121	VEGFB	Vascular endothelial growth factor B
Body weight (6 months)	1391	16	36596	25644117	100140288	ZBED6	Zinc finger, BED-type containing 6
Body weight (6 months)	1391	16	36587	25644117	100140288	ZBED6	Zinc finger, BED-type containing 6
Body weight (6 months)	1391	16	25232	23644023	100140288	ZBED6	Zinc finger, BED-type containing 6
Body weight (6 months)	1391	16	25235	23644023	100140288	ZBED6	Zinc finger, BED-type containing 6
Body weight (18 months)	1392	1	193798	32053968	515490	ARHGAP31	Rho GTPase activating protein 31
Body weight (18 months)	1392	29	18759	21554351	281661	CAPN1	Calpain 1, (mu/I) large subunit
Body weight (18 months)	1392	29	18757	21554351	281661	CAPN1	Calpain 1, (mu/I) large subunit
Body weight (18 months)	1392	7	18763	21554351	281039	CAST	Calpastatin
Body weight (18 months)	1392	7	18762	21554351	281039	CAST	Calpastatin
Body weight (18 months)	1392	22	57074	26189824	534607	CIDEC	Cell death-inducing DFFA-like effector c
Body weight (18 months)	1392	23	193809	32053968	281696	CLIC5	Chloride intracellular channel 5
Body weight (18 months)	1392	13	18742	21353268	281191	GHRH	Growth hormone releasing hormone
Body weight (18 months)	1392	29	30845	23900197	281240	IGF2	Insulin-like growth factor 2 (somatomedin A)
Body weight (18 months)	1392	11	56105	25688878	539213	LHX3	LIM homeobox 3
Body weight (18 months)	1392	16	32187	24463020	540797	LHX4	LIM homeobox 4
Body weight (18 months)	1392	10	193805	32053968	524749	MINDY2	MINDY lysine 48 deubiquitinase 2
Body weight (18 months)	1392	20	19046	21906108	614028	NPM1	Nucleophosmin (nucleolar phosphoprotein B23, numatrin)
Body weight (18 months)	1392	9	193818	32053968	617148	PPP1R14C	Protein phosphatase 1 regulatory inhibitor subunit 14C
Body weight (18 months)	1392	7	25373	24029076	282563	PROP1	PROP paired-like homeobox 1
Body weight (18 months)	1392	9	193804	32053968	539603	SASH1	SAM and SH3 domain containing 1
Body weight (18 months)	1392	19	13008	20665289	539361	SREBF1	Sterol regulatory element binding transcription factor 1
Body weight (18 months)	1392	22	193800	32053968	616873	TAFA4	TAFA chemokine like family member 4
Body weight (18 months)	1392	1	193803	32053968	614554	TBC1D5	TBC1 domain family, member 5
Body weight (24 months)	1393	3	56044	25951897	782603	ANGPTL3	Angiopoietin-like 3
Body weight (24 months)	1393	3	56049	25951897	782603	ANGPTL3	Angiopoietin-like 3
Body weight (24 months)	1393	3	28102	24004543	505394	APOA2	Apolipoprotein A-II
Body weight (24 months)	1393	13	65349	23500594	540595	BMP7	Bone morphogenetic protein 7
Body weight (24 months)	1393	3	31035	24076131	100296238	BMP8B	Bone morphogenetic protein 8b
Body weight (24 months)	1393	3	31032	24076131	100296238	BMP8B	Bone morphogenetic protein 8b
Body weight (24 months)	1393	3	31038	24076131	100296238	BMP8B	Bone morphogenetic protein 8b
Body weight (24 months)	1393	3	31034	24076131	100296238	BMP8B	Bone morphogenetic protein 8b
Body weight (24 months)	1393	13	31150	24333857	503580	FOXA2	Forkhead box A2
Body weight (24 months)	1393	13	31154	24333857	503580	FOXA2	Forkhead box A2
Body weight (24 months)	1393	13	31146	24333857	503580	FOXA2	Forkhead box A2
Body weight (24 months)	1393	13	18743	21353268	281191	GHRH	Growth hormone releasing hormone
Body weight (24 months)	1393	13	36068	24914496	509200	HNF4A	Hepatocyte nuclear factor 4, alpha
Body weight (24 months)	1393	13	36063	24914496	509200	HNF4A	Hepatocyte nuclear factor 4, alpha
Body weight (24 months)	1393	13	36067	24914496	509200	HNF4A	Hepatocyte nuclear factor 4, alpha
Body weight (24 months)	1393	29	30846	23900197	281240	IGF2	Insulin-like growth factor 2 (somatomedin A)
Body weight (24 months)	1393	29	30844	23900197	281240	IGF2	Insulin-like growth factor 2 (somatomedin A)
Body weight (24 months)	1393	29	30847	23900197	281240	IGF2	Insulin-like growth factor 2 (somatomedin A)
Body weight (24 months)	1393	29	30848	23900197	281240	IGF2	Insulin-like growth factor 2 (somatomedin A)
Body weight (24 months)	1393	4	166781	30011090	280836	LEP	Leptin
Body weight (24 months)	1393	24	31583	24607034	286772	NPC1	Niemann-Pick disease, type C1
Body weight (24 months)	1393	28	25242	23647079	613629	SIRT1	Sirtuin 1
Body weight (24 months)	1393	28	30830	23871946	613629	SIRT1	Sirtuin 1
Body weight (24 months)	1393	19	13009	20665289	539361	SREBF1	Sterol regulatory element binding transcription factor 1
Body weight (24 months)	1393	16	36586	25644117	100140288	ZBED6	Zinc finger, BED-type containing 6
Body weight (24 months)	1393	16	25231	23644023	100140288	ZBED6	Zinc finger, BED-type containing 6
Body weight (24 months)	1393	16	36597	25644117	100140288	ZBED6	Zinc finger, BED-type containing 6
Body weight (24 months)	1393	16	25236	23644023	100140288	ZBED6	Zinc finger, BED-type containing 6
Body weight (weaning)	1063	20	157016	27221246	525276	ADAMTS12	ADAM metallopeptidase with thrombospondin type 1 motif 12
Body weight (weaning)	1063	29	18756	21554351	281661	CAPN1	Calpain 1, (mu/I) large subunit
Body weight (weaning)	1063	29	18758	21554351	281661	CAPN1	Calpain 1, (mu/I) large subunit
Body weight (weaning)	1063	7	18761	21554351	281039	CAST	Calpastatin
Body weight (weaning)	1063	X	56970	25975716	281737	CYLC1	Cylicin, basic protein of sperm head cytoskeleton 1
Body weight (weaning)	1063	4	31731	24733441	281123	DPP6	Dipeptidyl-peptidase 6
Body weight (weaning)	1063	22	57070	26198337	407217	EGFR	Epidermal growth factor receptor
Body weight (weaning)	1063	19	122515	27706683	280804	GH1	Growth hormone 1
Body weight (weaning)	1063	11	31734	24733441	783869	GTF3C5	General transcription factor IIIC, polypeptide 5, 63kDa
Body weight (weaning)	1063	5	13104	20467980	281239	IGF1	Insulin-like growth factor 1 (somatomedin C)
Body weight (weaning)	1063	21	57069	26198337	281848	IGF1R	Insulin-like growth factor 1 receptor
Body weight (weaning)	1063	6	31733	24733441	614299	KCNIP4	Kv channel interacting protein 4
Body weight (weaning)	1063	4	11704	19820053	280836	LEP	Leptin
Body weight (weaning)	1063	5	13105	20467980	218239	LOC218239	Extracellular matrix protein 2
Body weight (weaning)	1063	2	24710	24906442	281187	MSTN	Myostatin
Body weight (weaning)	1063	X	56966	25975716	539210	PLAG1	Pleiomorphic adenoma gene 1
Body weight (weaning)	1063	16	157015	27221246	514590	PLCH2	Phospholipase C eta 2
Body weight (weaning)	1063	11	31737	24733441	513723	RALGDS	Ral guanine nucleotide dissociation stimulator
Body weight (weaning)	1063	11	31740	24733441	513723	RALGDS	Ral guanine nucleotide dissociation stimulator
Body weight (weaning)	1063	11	31735	24733441	513723	RALGDS	Ral guanine nucleotide dissociation stimulator
Body weight (weaning)	1063	11	31738	24733441	513723	RALGDS	Ral guanine nucleotide dissociation stimulator
Body weight (weaning)	1063	11	31741	24733441	513723	RALGDS	Ral guanine nucleotide dissociation stimulator
Body weight (weaning)	1063	11	31736	24733441	513723	RALGDS	Ral guanine nucleotide dissociation stimulator
Body weight (weaning)	1063	11	31739	24733441	513723	RALGDS	Ral guanine nucleotide dissociation stimulator
Body weight (weaning)	1063	11	31742	24733441	513723	RALGDS	Ral guanine nucleotide dissociation stimulator
Body weight (weaning)	1063	11	57068	26198337	507554	RXRA	Retinoid X receptor, alpha
Body weight (weaning)	1063	11	57066	26198337	507554	RXRA	Retinoid X receptor, alpha
Body weight (weaning)	1063	26	56759	26104396	531405	SORCS3	Sortilin-related VPS10 domain containing receptor 3
Body weight (weaning)	1063	X	56973	25975716	517880	SPACA5	Sperm acrosome associated 5
Body weight (yearling)	1064	20	157029	27221246	525276	ADAMTS12	ADAM metallopeptidase with thrombospondin type 1 motif 12
Body weight (yearling)	1064	13	65348	23500594	540595	BMP7	Bone morphogenetic protein 7
Body weight (yearling)	1064	24	193770	32053968	525909	CHST9	Carbohydrate sulfotransferase 9
Body weight (yearling)	1064	2	193777	32053968	510506	CPS1	Carbamoyl-phosphate synthase 1
Body weight (yearling)	1064	2	193773	32053968	510506	CPS1	Carbamoyl-phosphate synthase 1
Body weight (yearling)	1064	3	193775	32053968	506131	CTPS1	CTP synthase 1
Body weight (yearling)	1064	18	157027	27221246	536421	CYLD	CYLD lysine 63 deubiquitinase
Body weight (yearling)	1064	26	157032	27221246	507518	EXOC6	Exocyst complex component 6
Body weight (yearling)	1064	7	157021	27221246	523046	FAT2	FAT atypical cadherin 2
Body weight (yearling)	1064	13	18741	21353268	281191	GHRH	Growth hormone releasing hormone
Body weight (yearling)	1064	4	25223	23632198	282879	HGF	Hepatocyte growth factor (hepapoietin A; scatter factor)
Body weight (yearling)	1064	23	157030	27221246	535508	HMGCLL1	3-hydroxymethyl-3-methylglutaryl-CoA lyase like 1
Body weight (yearling)	1064	23	157031	27221246	535508	HMGCLL1	3-hydroxymethyl-3-methylglutaryl-CoA lyase like 1
Body weight (yearling)	1064	21	57072	26198337	281848	IGF1R	Insulin-like growth factor 1 receptor
Body weight (yearling)	1064	4	166780	30011090	280836	LEP	Leptin
Body weight (yearling)	1064	4	122516	27706683	280836	LEP	Leptin
Body weight (yearling)	1064	11	56107	25688878	539213	LHX3	LIM homeobox 3
Body weight (yearling)	1064	19	193769	32053968	317655	MYH10	Myosin heavy chain 10
Body weight (yearling)	1064	9	13110	20453307	614028	NPM1	Nucleophosmin (nucleolar phosphoprotein B23, numatrin)
Body weight (yearling)	1064	20	19045	21906108	614028	NPM1	Nucleophosmin (nucleolar phosphoprotein B23, numatrin)
Body weight (yearling)	1064	16	11311	19760096	100137803	PRDM16	PR domain containing 16
Body weight (yearling)	1064	16	11309	19760096	100137803	PRDM16	PR domain containing 16
Body weight (yearling)	1064	3	193771	32053968	527058	RLF	RLF zinc finger
Body weight (yearling)	1064	11	57071	26198337	507554	RXRA	Retinoid X receptor, alpha
Body weight (yearling)	1064	28	30839	23871946	613629	SIRT1	Sirtuin 1
Body weight (yearling)	1064	20	193781	32053968	534045	SLC38A9	Solute carrier family 38 member 9
Body weight (yearling)	1064	19	13006	20665289	539361	SREBF1	Sterol regulatory element binding transcription factor 1
Body weight (yearling)	1064	19	13005	20665289	539361	SREBF1	Sterol regulatory element binding transcription factor 1
Body weight (yearling)	1064	29	25144	23134302	282121	VEGFB	Vascular endothelial growth factor B
Body weight (yearling)	1064	16	36580	25644117	100140288	ZBED6	Zinc finger, BED-type containing 6
Body weight (yearling)	1064	16	36588	25644117	100140288	ZBED6	Zinc finger, BED-type containing 6
Body weight (yearling)	1064	16	25230	23644023	100140288	ZBED6	Zinc finger, BED-type containing 6
Body weight (yearling)	1064	16	25233	23644023	100140288	ZBED6	Zinc finger, BED-type containing 6
Body weight (slaughter)	1088	3	12143	20232158	512748	AMPD1	Adenosine monophosphate deaminase 1
Body weight (slaughter)	1088	20	19981	22100592	493726	CARTPT	CART prepropeptide
Body weight (slaughter)	1088	18	16144	21184182	281677	CEBPA	CCAAT/enhancer binding protein (C/EBP), alpha
Body weight (slaughter)	1088	19	19978	22100592	281152	FASN	Fatty acid synthase
Body weight (slaughter)	1088	18	19975	22100592	618622	FTO	Fat mass and obesity associated
Body weight (slaughter)	1088	18	95234	26708680	618622	FTO	Fat mass and obesity associated
Body weight (slaughter)	1088	20	18449	17785604	280805	GHR	Growth hormone receptor
Body weight (slaughter)	1088	1	18785	21615832	514203	GHSR	Growth hormone secretagogue receptor
Body weight (slaughter)	1088	1	18781	21615832	514203	GHSR	Growth hormone secretagogue receptor
Body weight (slaughter)	1088	1	18777	21615832	514203	GHSR	Growth hormone secretagogue receptor
Body weight (slaughter)	1088	4	21200	22614348	511899	INSIG1	Insulin induced gene 1
Body weight (slaughter)	1088	2	11870	19966157	281187	MSTN	Myostatin
Body weight (slaughter)	1088	6	4541	17347893	531234	NCAPG	Non-SMC condensin I complex, subunit G
Body weight (slaughter)	1088	4	18439	17785604	504216	NPY	Neuropeptide Y
Body weight (slaughter)	1088	2	1310	12926775	19122	PRNP	Prion protein
Body weight (slaughter)	1088	5	20553	22194170	353105	STAT6	Signal transducer and activator of transcription 6, interleukin-4 induced
Metabolic body weight	1537	6	153969	29390120	536203	ABCG2	ATP-binding cassette, sub-family G (WHITE), member 2
Metabolic body weight	1537	8	24265	23508024	338082	ATP6V1B2	ATPase, H+ transporting, lysosomal 56/58kDa, V1 subunit B2
Metabolic body weight	1537	8	24268	23508024	338082	ATP6V1B2	ATPase, H+ transporting, lysosomal 56/58kDa, V1 subunit B2
Metabolic body weight	1537	7	153981	29390120	281039	CAST	Calpastatin
Metabolic body weight	1537	7	153986	29390120	281039	CAST	Calpastatin
Metabolic body weight	1537	6	25112	24476087	616908	CCSER1	Family with sequence similarity 190, member A
Metabolic body weight	1537	12	154064	29390120	509602	ERCC5	ERCC excision repair 5, endonuclease
Metabolic body weight	1537	14	153998	29390120	618755	FAM135B	Family with sequence similarity 135 member B
Metabolic body weight	1537	3	153961	29390120	523789	LRRIQ3	Leucine-rich repeats and IQ motif containing 3
Metabolic body weight	1537	14	153995	29390120	512125	MAPK15	Mitogen-activated protein kinase 15
Metabolic body weight	1537	21	154024	29390120	524684	PCSK6	Proprotein convertase subtilisin/kexin type 6
Metabolic body weight	1537	6	153971	29390120	530393	PKD2	Polycystic kidney disease 2 (autosomal dominant)
Metabolic body weight	1537	6	25114	24476087	530393	PKD2	Polycystic kidney disease 2 (autosomal dominant)
Metabolic body weight	1537	6	153967	29390120	540329	PPM1K	Protein phosphatase, Mg2+/Mn2+ dependent 1K
Metabolic body weight	1537	13	24269	23508024	404172	PTI	Pancreatic trypsin inhibitor
Metabolic body weight	1537	20	154022	29390120	538746	SLC45A2	Solute carrier family 45, member 2
Metabolic body weight	1537	27	154043	29390120	515895	SMIM19	Small integral membrane protein 19
Metabolic body weight	1537	22	154028	29390120	505490	TMEM40	Transmembrane protein 40
Metabolic body weight	1537	22	154027	29390120	505490	TMEM40	Transmembrane protein 40
Body weight (mature)	1271	7	25358	24029076	282563	PROP1	PROP paired-like homeobox 1
Body weight (test end)	1473	1	18780	21615832	514203	GHSR	Growth hormone secretagogue receptor
Body weight (test end)	1473	1	18776	21615832	514203	GHSR	Growth hormone secretagogue receptor
Body weight (test end)	1473	1	18784	21615832	514203	GHSR	Growth hormone secretagogue receptor

## Sheet: Pig
Table S4 The candidate genes affecting BW trait reported in the pig QTL database
Trait Name	Trait_ID	Chr.	QTL_ID	PMID	Gene ID	Gene	Gene Description
Body weight	564	16	194042	30869175	100516883	CPLANE1	Ciliogenesis and planar polarity effector 1
Body weight	564	18	194046	30869175	100520468	CREB3L2	CAMP responsive element binding protein 3 like 2
Body weight	564	6	166702	30439481	100522877	DOCK7	Dedicator of cytokinesis 7
Body weight	564	11	194107	30869175	100156844	FGF14	Fibroblast growth factor 14
Body weight	564	6	7560	18952727	396836	LEPR	Leptin receptor
Body weight	564	6	7564	18952727	396836	LEPR	Leptin receptor
Body weight	564	6	7561	18952727	396836	LEPR	Leptin receptor
Body weight	564	6	194081	30869175	100525230	LURAP1	Leucine rich adaptor protein 1
Body weight	564	15	194040	30869175	100153306	MAP2	Microtubule associated protein 2
Body weight	564	12	166705	30439481	100517122	NSRP1	Nuclear speckle splicing regulatory protein 1
Body weight	564	2	28214	23820242	100512826	NUCB2	Nucleobindin 2
Body weight	564	2	28215	23820242	100512826	NUCB2	Nucleobindin 2
Body weight (birth)	153	7	19390	21107721	100144452	ABCF1	ATP-binding cassette, sub-family F (GCN20), member 1
Body weight (birth)	153	4	12062	19649726	100156940	AGL	Amylo-alpha-1, 6-glucosidase, 4-alpha-glucanotransferase
Body weight (birth)	153	2	19373	21107721	100049700	AP3D1	Adaptor-related protein complex 3, delta 1 subunit
Body weight (birth)	153	7	8694	18279496	497066	DLK1	Delta-like 1 homolog (Drosophila)
Body weight (birth)	153	7	194082	30869175	100049697	DTNBP1	Dystrobrevin binding protein 1
Body weight (birth)	153	9	8656	17112970	497618	MYOG	Myogenin (myogenic factor 4)
Body weight (birth)	153	4	151334	29411893	100157871	NKAIN3	Sodium/potassium transporting ATPase interacting 3
Body weight (birth)	153	13	7655	17998594	397325	POU1F1	POU class 1 homeobox 1
Body weight (16 days)	155	7	8695	18279496	497066	DLK1	Delta-like 1 homolog (Drosophila)
Body weight (16 days)	155	5	9875	19765167	100037966	SOCS2	Suppressor of cytokine signaling 2
Body weight (16 days)	155	2	8638	18558506	100216478	TEF1	Transcriptional enhancer factor 1
Body weight (3 weeks)	180	4	12063	19649726	100156940	AGL	Amylo-alpha-1, 6-glucosidase, 4-alpha-glucanotransferase
Body weight (3 weeks)	180	12	19424	21107721	100511038	FKBP10	FK506 binding protein 10, 65 kDa
Body weight (3 weeks)	180	12	19422	21107721	100511038	FKBP10	FK506 binding protein 10, 65 kDa
Body weight (5 weeks)	465	14	1170	ISU0020	3673	ITGA2	Integrin, alpha 2 (CD49B, alpha 2 subunit of VLA-2 receptor)
body weight (10 weeks)	181	4	12064	19649726	100156940	AGL	Amylo-alpha-1, 6-glucosidase, 4-alpha-glucanotransferase
body weight (10 weeks)	181	15	24025	23134308	399534	MSTN	Myostatin
Body weight (46 days)	774	1	194049	30869175	100521241	PRRX2	Paired related homeobox 2
Body weight (150 days)	798	15	24026	23134308	399534	MSTN	Myostatin
Body weight (21 weeks)	510	6	23091	22497241	396836	LEPR	Leptin receptor
Body weight (21 weeks)	510	6	7558	18952727	396836	LEPR	Leptin receptor
Body weight (21 weeks)	510	6	7563	18952727	396836	LEPR	Leptin receptor
body weight (22 weeks)	184	2	28212	23820242	100512826	NUCB2	Nucleobindin 2
Body weight (25 weeks)	255	18	23086	22497241	396832	LEP	Leptin
Body weight (25 weeks)	255	6	23092	22497241	396836	LEPR	Leptin receptor
Body weight (weaning)	199	6	17942	21769474	397138	FUT1	Fucosyltransferase 1 (galactoside 2-alpha-L-fucosyltransferase, H blood group)
Body weight (weaning)	199	2	13257	20394605	396916	IGF2	Insulin-like growth factor 2 (somatomedin A)
Body weight (slaughter)	154	6	17341	20659784	399532	FABP3	Fatty acid binding protein 3, muscle and heart (mammary-derived growth inhibitor)
Body weight (slaughter)	154	6	17342	20659784	399532	FABP3	Fatty acid binding protein 3, muscle and heart (mammary-derived growth inhibitor)
Body weight (slaughter)	154	4	5083	17121606	574074	FABP5	Fatty acid binding protein 5 (psoriasis-associated)
Body weight (slaughter)	154	12	19401	21107721	503667	P2RX1	Purinergic receptor P2X, ligand-gated ion channel, 1
Body weight (slaughter)	154	3	65880	22497544	396945	SERPINE1	Serpin peptidase inhibitor, clade E (nexin, plasminogen activator inhibitor type 1), member 1
Body weight (slaughter)	154	3	65892	22497544	396945	SERPINE1	Serpin peptidase inhibitor, clade E (nexin, plasminogen activator inhibitor type 1), member 1
Body weight (slaughter)	154	1	18542	22292700	396665	TGFBR1	Transforming growth factor, beta receptor 1
Body weight (end of test)	474	17	9782	19496772	100126292	CSTF1	Cleavage stimulation factor, 3' pre-RNA, subunit 1, 50kDa
Body weight (end of test)	474	17	9777	19496772	100141405	CTSZ	Cathepsin Z
Body weight (end of test)	474	17	9786	19496772	100126294	RTFDC1	Protein RTF2 homolog

## Sheet: Sheep
Table S4 The candidate genes affecting BW trait reported in the sheep QTL database
Trait Name	Trait_ID	Chr.	QTL_ID	PMID	Gene ID	Gene	Gene Description
Body weight	3156	9	160738	29982074	100126245	DGAT1	Diacylglycerol O-acyltransferase 1
Body weight	3156	15	160739	29982074	101110535	DGAT2	Diacylglycerol O-acyltransferase 2
Body weight	3156	11	57914	25222225	443329	GH	Growth hormone
Body weight	3156	11	57926	25222225	443329	GH	Growth hormone
Body weight	3156	11	57918	25222225	443329	GH	Growth hormone
Body weight	3156	11	57930	25222225	443329	GH	Growth hormone
Body weight	3156	11	57922	25222225	443329	GH	Growth hormone
Body weight	3156	4	160737	29982074	443511	GHRHR	Growth hormone releasing hormone receptor
Body weight	3156	1	57510	24389871	443264	LEPR	Leptin receptor
Body weight	3156	1	57511	24389871	443264	LEPR	Leptin receptor
Body weight	3156	2	57452	26081604	443449	MSTN	Myostatin
Body weight	3156	2	57457	26081604	443449	MSTN	Myostatin
Body weight	3156	25	95226	26523551	101116797	MTR	5-methyltetrahydrofolate-homocysteine methyltransferase
Body weight	3156	19	160740	29982074	101122312	SCAP	SREBF chaperone
Body weight (birth)	3032	X	213858	32719712	101110122	CAPN6	Calpain 6
Body weight (birth)	3032	5	160731	29982074	443364	CAST	Calpastatin
Body weight (birth)	3032	9	160733	29982074	100126245	DGAT1	Diacylglycerol O-acyltransferase 1
Body weight (birth)	3032	16	160732	29982074	443333	GHR	Growth hormone receptor
Body weight (birth)	3032	7	213857	32719712	101105162	ITGA11	Integrin subunit alpha 11
Body weight (birth)	3032	1	57509	24389871	443264	LEPR	Leptin receptor
Body weight (birth)	3032	2	66097	23096682	443449	MSTN	Myostatin
Body weight (birth)	3032	2	57451	26081604	443449	MSTN	Myostatin
Body weight (birth)	3032	2	57456	26081604	443449	MSTN	Myostatin
Body weight (birth)	3032	1	213856	32719712	101103519	SCMH1	Scm polycomb group protein homolog 1
Body weight (weaning)	3034	7	101282	25846889	101123636	DAAM1	Dishevelled associated activator of morphogenesis 1
Body weight (weaning)	3034	9	160735	29982074	100126245	DGAT1	Diacylglycerol O-acyltransferase 1
Body weight (weaning)	3034	4	160734	29982074	443511	GHRHR	Growth hormone releasing hormone receptor
Body weight (weaning)	3034	24	160736	29982074	101115754	HSPB1	Heat shock protein family B (small) member 1
Body weight (weaning)	3034	4	193121	31979402	443534	LEP	Leptin
Body weight (weaning)	3034	2	57453	26081604	443449	MSTN	Myostatin
Body weight (weaning)	3034	2	57458	26081604	443449	MSTN	Myostatin
Body weight (weaning)	3034	19	57807	23825544	101110626	PFKFB4	6-phosphofructo-2-kinase/fructose-2,6-biphosphatase 4
Body weight (weaning)	3034	3	57806	23825544	101103799	PLA2G6	Phospholipase A2, group VI
Body weight (yearling)	3304	9	122125	27565864	101104916	CEBPD	CCAAT/enhancer binding protein (C/EBP), delta
Body weight (yearling)	3304	7	101293	25846889	101123636	DAAM1	Dishevelled associated activator of morphogenesis 1
Body weight (yearling)	3304	8	101289	25846889	101106269	SYNE1	Spectrin repeat containing, nuclear envelope 1
Body weight (4 months)	3305	3	121993	27435482	101116304	CAMKMT	Calmodulin-lysine N-methyltransferase
Body weight (4 months)	3305	3	121987	27435482	101116304	CAMKMT	Calmodulin-lysine N-methyltransferase
Body weight (4 months)	3305	3	121995	27435482	101116304	CAMKMT	Calmodulin-lysine N-methyltransferase
Body weight (4 months)	3305	3	121990	27435482	101116304	CAMKMT	Calmodulin-lysine N-methyltransferase
Body weight (4 months)	3305	3	121998	27435482	101116304	CAMKMT	Calmodulin-lysine N-methyltransferase
Body weight (4 months)	3305	5	107236	27472808	101106075	MEF2B	Myocyte enhancer factor 2B
Body weight (4 months)	3305	3	107232	27472808	100310794	TRHDE	Thyrotropin-releasing hormone degrading enzyme
Body weight (4 months)	3305	3	107234	27472808	100310794	TRHDE	Thyrotropin-releasing hormone degrading enzyme
Body weight (6 months)	3284	3	122001	27435482	101116304	CAMKMT	Calmodulin-lysine N-methyltransferase
Body weight (6 months)	3284	3	122006	27435482	101116304	CAMKMT	Calmodulin-lysine N-methyltransferase
Body weight (6 months)	3284	3	122009	27435482	101116304	CAMKMT	Calmodulin-lysine N-methyltransferase
Body weight (6 months)	3284	X	213859	32719712	101110122	CAPN6	Calpain 6
Body weight (6 months)	3284	5	101285	25846889	101103318	JADE2	Jade family PHD finger 2
Body weight (6 months)	3284	8	101288	25846889	101103326	MAN1A1	Mannosidase, alpha, class 1A, member 1
Body weight (6 months)	3284	5	107238	27472808	101106075	MEF2B	Myocyte enhancer factor 2B
Body weight (6 months)	3284	6	101286	25846889	101115965	PRSS12	Protease, serine 12
Body weight {6mo}	7065	10	218576	33586021	101115632	LOC101115632	Phospholipid-transporting ATPase IB
Body weight {9mo}	7066	13	218577	33586021	101101908	PLXDC2	Plexin domain containing 2
Body weight (adult)	3346	2	218888	33333720	101113200	SPAG8	Sperm associated antigen 8
Body weight (adult)	3346	2	218887	33333720	101112025	TMEM8B	Transmembrane protein 8B
Body weight change	3289	3	57495	24533078	101114095	ACVRL1	Activin A receptor type II-like 1
Body weight change	3289	3	57496	24533078	101119970	GPR84	G protein-coupled receptor 84
Body weight change	3289	3	57503	24533078	101107085	MIEF1	Mitochondrial elongation factor 1
Body weight change	3289	3	57497	24533078	101102467	TARBP2	TAR (HIV-1) RNA binding protein 2

## Sheet: Chicken
Table S4 The candidate genes affecting BW trait reported in the chicken QTL database
Trait Name	Trait_ID	Chr.	QTL_ID	PMID	Gene ID	Gene	Gene Description
Body weight	2042	5	2072	12512565	351	APP	Amyloid beta (A4) precursor protein
Body weight	2042	1	1847	12873214	351	APP	Amyloid beta (A4) precursor protein
Body weight	2042	2	1932	12873214	351	APP	Amyloid beta (A4) precursor protein
Body weight	2042	Z	2269	15147389	351	APP	Amyloid beta (A4) precursor protein
Body weight	2042	4	2026	12162350	351	APP	Amyloid beta (A4) precursor protein
Body weight	2042	1	1848	12873214	351	APP	Amyloid beta (A4) precursor protein
Body weight	2042	4	3339	12177521	351	APP	Amyloid beta (A4) precursor protein
Body weight	2042	1	1849	12873214	351	APP	Amyloid beta (A4) precursor protein
Body weight	2042	14	167281	30696883	416526	CACNA1H	Calcium voltage-gated channel subunit alpha1 H
Body weight	2042	13	2314	16356285	416363	CPEB4	Cytoplasmic polyadenylation element binding protein 4
Body weight	2042	13	2315	16356285	416363	CPEB4	Cytoplasmic polyadenylation element binding protein 4
Body weight	2042	11	2284	12873214	5595	MAPK3	Mitogen-activated protein kinase 3
Body weight	2042	11	2285	12873214	5595	MAPK3	Mitogen-activated protein kinase 3
Body weight	2042	1	13434	20008798	418284	MLF2	Myeloid leukemia factor 2
Body weight	2042	1	13429	20008798	418284	MLF2	Myeloid leukemia factor 2
Body weight	2042	1	13432	20008798	418284	MLF2	Myeloid leukemia factor 2
Body weight	2042	1	13435	20008798	418284	MLF2	Myeloid leukemia factor 2
Body weight	2042	1	13430	20008798	418284	MLF2	Myeloid leukemia factor 2
Body weight	2042	1	13433	20008798	418284	MLF2	Myeloid leukemia factor 2
Body weight	2042	1	13428	20008798	418284	MLF2	Myeloid leukemia factor 2
Body weight	2042	1	13431	20008798	418284	MLF2	Myeloid leukemia factor 2
Body weight	2042	2	19527	22869074	396464	NPY	Neuropeptide Y
Body weight	2042	12	167279	30696883	374208	PTPRG	Protein tyrosine phosphatase, receptor type G
Body weight	2042	4	193593	27166871	422802	RBPJ	Recombination signal binding protein for immunoglobulin kappa J region
Body weight	2042	23	167283	30696883	419613	RSPO1	R-spondin 1
Body weight	2042	1	167282	30696883	418195	SOX5	SRY-box 5
Body weight	2042	1	122519	27706686	395304	SREBF2	Sterol regulatory element binding transcription factor 2
Body weight	2042	1	13593	20709985	404755	THRSP	Thyroid hormone responsive
Body weight (hatch)	2169	1	106153	26436379	417752	ASB15	Ankyrin repeat and SOCS box containing 15
Body weight (hatch)	2169	1	106159	26436379	417752	ASB15	Ankyrin repeat and SOCS box containing 15
Body weight (hatch)	2169	1	15333	21554352	395851	HMGA2	High mobility group AT-hook 2
Body weight (hatch)	2169	1	15323	21554352	395851	HMGA2	High mobility group AT-hook 2
Body weight (hatch)	2169	12	56982	25056727	427588	KLF15	Kruppel-like factor 15
Body weight (hatch)	2169	2	56399	25668704	421059	LPIN2	Lipin 2
Body weight (hatch)	2169	21	17251	21761141	419388	PRDM16	PR domain containing 16
Body weight (hatch)	2169	21	17252	21761141	419388	PRDM16	PR domain containing 16
Body weight (hatch)	2169	27	16623	21766180	395556	STAT5B	Signal transducer and activator of transcription 5B
Body weight (hatch)	2169	1	13589	20709985	404755	THRSP	Thyroid hormone responsive
Body weight (hatch)	2169	1	13584	20709985	404755	THRSP	Thyroid hormone responsive
Body weight (hatch)	2169	1	137391	28340265	428067	TNFSF11	Tumor necrosis factor superfamily member 11
Body weight (hatch)	2169	3	19604	23275198	776120	TPO	Thyroid peroxidase
Body weight (hatch)	2169	3	10413	16523611	396535	APOB	Apolipoprotein B (including Ag(x) antigen)
Body weight (7 days)	2170	3	10414	16523611	396535	APOB	Apolipoprotein B (including Ag(x) antigen)
Body weight (7 days)	2170	3	10417	16523611	396535	APOB	Apolipoprotein B (including Ag(x) antigen)
Body weight (7 days)	2170	16	12346	17326801	425389	BF2	Major histocompatibility complex class I antigen BF2
Body weight (7 days)	2170	11	17036	22105519	415718	FTO	Fat mass and obesity associated
Body weight (7 days)	2170	1	15324	21554352	395851	HMGA2	High mobility group AT-hook 2
Body weight (7 days)	2170	1	15334	21554352	395851	HMGA2	High mobility group AT-hook 2
Body weight (14 days)	2171	11	16639	22399312	427535	AGRP	Agouti related protein homolog (mouse)
Body weight (14 days)	2171	1	12362	15913180	396476	APOV1	Apovitellenin 1
Body weight (14 days)	2171	11	17037	22105519	415718	FTO	Fat mass and obesity associated
Body weight (14 days)	2171	11	17046	22105519	415718	FTO	Fat mass and obesity associated
Body weight (14 days)	2171	2	65692	26634546	420769	GLI3	GLI family zinc finger 3
Body weight (14 days)	2171	1	15325	21554352	395851	HMGA2	High mobility group AT-hook 2
Body weight (14 days)	2171	1	15328	21554352	395851	HMGA2	High mobility group AT-hook 2
Body weight (14 days)	2171	1	15335	21554352	395851	HMGA2	High mobility group AT-hook 2
Body weight (14 days)	2171	Z	19583	23212401	395145	HMGCR	3-hydroxy-3-methylglutaryl-CoA reductase
Body weight (14 days)	2171	12	56983	25056727	427588	KLF15	Kruppel-like factor 15
Body weight (14 days)	2171	5	13605	20453305	431066	PNPLA2	Patatin-like phospholipase domain containing 2
Body weight (14 days)	2171	3	16637	22399312	422011	POMC	Proopiomelanocortin
Body weight (14 days)	2171	21	17253	21761141	419388	PRDM16	PR domain containing 16
Body weight (14 days)	2171	26	65693	26634546	419826	RBBP5	Retinoblastoma binding protein 5
Body weight (14 days)	2171	3	19605	23275198	776120	TPO	Thyroid peroxidase
Body weight (21 days)	2149	3	10415	16523611	396535	APOB	Apolipoprotein B (including Ag(x) antigen)
Body weight (21 days)	2149	3	10418	16523611	396535	APOB	Apolipoprotein B (including Ag(x) antigen)
Body weight (21 days)	2149	11	17004	22105519	415718	FTO	Fat mass and obesity associated
Body weight (21 days)	2149	1	15336	21554352	395851	HMGA2	High mobility group AT-hook 2
Body weight (21 days)	2149	5	13606	20453305	431066	PNPLA2	Patatin-like phospholipase domain containing 2
Body weight (21 days)	2149	3	137385	28340265	373919	RUNX2	Runt related transcription factor 2
Body weight (21 days)	2149	2	35267	25520909	378803	TNFRSF11B	Tumor necrosis factor receptor superfamily, member 11b
Body weight (28 days)	2150	1	12363	15913180	396476	APOV1	Apovitellenin 1
Body weight (28 days)	2150	2	1909	17012159	351	APP	Amyloid beta (A4) precursor protein
Body weight (28 days)	2150	1	6824	17495077	351	APP	Amyloid beta (A4) precursor protein
Body weight (28 days)	2150	1	106160	26436379	417752	ASB15	Ankyrin repeat and SOCS box containing 15
Body weight (28 days)	2150	3	65698	26634546	421939	ATP6V1C2	ATPase, H+ transporting, lysosomal 42kDa, V1 subunit C2
Body weight (28 days)	2150	4	65694	26634546	422887	CFAP99	Cilia and flagella associated protein 99
Body weight (28 days)	2150	4	65696	26634546	100859145	FAM184B	Family with sequence similarity 184, member B
Body weight (28 days)	2150	4	65710	26634498	422765	FRYL	FRY-like
Body weight (28 days)	2150	11	17005	22105519	415718	FTO	Fat mass and obesity associated
Body weight (28 days)	2150	11	17017	22105519	415718	FTO	Fat mass and obesity associated
Body weight (28 days)	2150	11	17047	22105519	415718	FTO	Fat mass and obesity associated
Body weight (28 days)	2150	2	65697	26634546	420769	GLI3	GLI family zinc finger 3
Body weight (28 days)	2150	2	65699	26634546	100859400	GPR158	G protein-coupled receptor 158
Body weight (28 days)	2150	1	65695	26634546	418489	GRIK1	Glutamate receptor, ionotropic, kainate 1
Body weight (28 days)	2150	Z	19573	23212401	395145	HMGCR	3-hydroxy-3-methylglutaryl-CoA reductase
Body weight (28 days)	2150	Z	19584	23212401	395145	HMGCR	3-hydroxy-3-methylglutaryl-CoA reductase
Body weight (28 days)	2150	12	56984	25056727	427588	KLF15	Kruppel-like factor 15
Body weight (28 days)	2150	1	160883	29946990	419019	ME3	Malic enzyme 3
Body weight (28 days)	2150	1	160881	29946990	419019	ME3	Malic enzyme 3
Body weight (28 days)	2150	1	160882	29946990	419019	ME3	Malic enzyme 3
Body weight (28 days)	2150	1	19541	23130579	418233	PNPLA3	Patatin-like phospholipase domain containing 3
Body weight (28 days)	2150	21	17254	21761141	419388	PRDM16	PR domain containing 16
Body weight (28 days)	2150	1	16642	21906182	386582	RB1	Retinoblastoma 1
Body weight (28 days)	2150	1	16667	21906182	386582	RB1	Retinoblastoma 1
Body weight (28 days)	2150	1	13590	20709985	404755	THRSP	Thyroid hormone responsive
Body weight (28 days)	2150	1	13585	20709985	404755	THRSP	Thyroid hormone responsive
Body weight (28 days)	2150	16	218615	33549052	430359	TRIM27.2	Tripartite motif containing 27.2
Body weight (28 days)	2150	16	218614	33549052	417041	TRIM39	Tripartite motif containing 39
Body weight (35 days)	2151	3	10416	16523611	396535	APOB	Apolipoprotein B (including Ag(x) antigen)
Body weight (35 days)	2151	27	3356	16194525	351	APP	Amyloid beta (A4) precursor protein
Body weight (35 days)	2151	1	6825	17495077	351	APP	Amyloid beta (A4) precursor protein
Body weight (35 days)	2151	3	24377	23420372	396240	CAPN1	Calpain 1, (mu/I) large subunit
Body weight (35 days)	2151	11	17018	22105519	415718	FTO	Fat mass and obesity associated
Body weight (35 days)	2151	1	15337	21554352	395851	HMGA2	High mobility group AT-hook 2
Body weight (35 days)	2151	5	13607	20453305	431066	PNPLA2	Patatin-like phospholipase domain containing 2
Body weight (35 days)	2151	1	16643	21906182	386582	RB1	Retinoblastoma 1
Body weight (35 days)	2151	1	16668	21906182	386582	RB1	Retinoblastoma 1
Body weight (35 days)	2151	1	12375	17704373	404755	THRSP	Thyroid hormone responsive
Body weight (36 days)	2359	14	167276	30696883	416526	CACNA1H	Calcium voltage-gated channel subunit alpha1 H
Body weight (36 days)	2359	12	167275	30696883	374208	PTPRG	Protein tyrosine phosphatase, receptor type G
Body weight (40 days)	2138	16	12347	17326801	425389	BF2	Major histocompatibility complex class I antigen BF2
Body weight (40 days)	2138	16	12348	17326801	425389	BF2	Major histocompatibility complex class I antigen BF2
Body weight (40 days)	2138	1	12356	17326799	395313	MX1	Myxovirus (influenza virus) resistance 1, interferon-inducible protein p78 (mouse)
Body weight (41 days)	2177	3	24378	23420372	396240	CAPN1	Calpain 1, (mu/I) large subunit
Body weight (41 days)	2177	1	19671	23275255	418090	IGF1	Insulin-like growth factor 1 (somatomedin C)
Body weight (41 days)	2177	1	19675	23275255	418148	KDM5A	Lysine (K)-specific demethylase 5A
Body weight (42 days)	2152	1	12364	15913180	396476	APOV1	Apovitellenin 1
Body weight (42 days)	2152	1	9673	17675875	351	APP	Amyloid beta (A4) precursor protein
Body weight (42 days)	2152	1	6819	17495077	351	APP	Amyloid beta (A4) precursor protein
Body weight (42 days)	2152	3	24379	23420372	396240	CAPN1	Calpain 1, (mu/I) large subunit
Body weight (42 days)	2152	4	65700	26634546	100859145	FAM184B	Family with sequence similarity 184, member B
Body weight (42 days)	2152	11	16999	22105519	415718	FTO	Fat mass and obesity associated
Body weight (42 days)	2152	11	17019	22105519	415718	FTO	Fat mass and obesity associated
Body weight (42 days)	2152	11	17006	22105519	415718	FTO	Fat mass and obesity associated
Body weight (42 days)	2152	1	15326	21554352	395851	HMGA2	High mobility group AT-hook 2
Body weight (42 days)	2152	1	15329	21554352	395851	HMGA2	High mobility group AT-hook 2
Body weight (42 days)	2152	1	15338	21554352	395851	HMGA2	High mobility group AT-hook 2
Body weight (42 days)	2152	Z	19585	23212401	395145	HMGCR	3-hydroxy-3-methylglutaryl-CoA reductase
Body weight (42 days)	2152	12	56985	25056727	427588	KLF15	Kruppel-like factor 15
Body weight (42 days)	2152	9	161551	27503275	100315971	MIR1658	MicroRNA 1658
Body weight (42 days)	2152	7	15685	20931358	373964	MSTN	Myostatin
Body weight (42 days)	2152	5	13608	20453305	431066	PNPLA2	Patatin-like phospholipase domain containing 2
Body weight (42 days)	2152	1	19553	23130579	418233	PNPLA3	Patatin-like phospholipase domain containing 3
Body weight (42 days)	2152	1	19542	23130579	418233	PNPLA3	Patatin-like phospholipase domain containing 3
Body weight (42 days)	2152	21	17255	21761141	419388	PRDM16	PR domain containing 16
Body weight (42 days)	2152	1	16644	21906182	386582	RB1	Retinoblastoma 1
Body weight (42 days)	2152	1	16669	21906182	386582	RB1	Retinoblastoma 1
Body weight (42 days)	2152	5	9526	12705392	396438	TGFB3	Transforming growth factor, beta 3
Body weight (42 days)	2152	1	12376	17704373	404755	THRSP	Thyroid hormone responsive
Body weight (42 days)	2152	16	218626	33549052	417041	TRIM39	Tripartite motif containing 39
Body weight (46 days)	2131	1	167285	30696883	418155	ADIPOR2	Adiponectin receptor 2
Body weight (49 days)	2172	1	6823	17495077	351	APP	Amyloid beta (A4) precursor protein
Body weight (49 days)	2172	11	17022	22105519	415718	FTO	Fat mass and obesity associated
Body weight (49 days)	2172	2	17166	22497307	420385	GHRHR	Growth hormone releasing hormone receptor
Body weight (49 days)	2172	10	193705	24566683	395889	IGF1R	Insulin like growth factor 1 receptor
Body weight (49 days)	2172	10	193710	24566683	395889	IGF1R	Insulin like growth factor 1 receptor
Body weight (49 days)	2172	10	193702	24566683	395889	IGF1R	Insulin like growth factor 1 receptor
Body weight (49 days)	2172	8	216441	24931961	374223	LEPR	Leptin receptor
Body weight (49 days)	2172	5	13609	20453305	431066	PNPLA2	Patatin-like phospholipase domain containing 2
Body weight (49 days)	2172	7	101402	27143764	424208	PRKAG3	Protein kinase, AMP-activated, gamma 3 non-catalytic subunit
Body weight (49 days)	2172	1	16645	21906182	386582	RB1	Retinoblastoma 1
Body weight (49 days)	2172	1	16670	21906182	386582	RB1	Retinoblastoma 1
Body weight (49 days)	2172	3	13578	20477792	421352	TGFB2	Transforming growth factor, beta 2
Body weight (49 days)	2172	1	12377	17704373	404755	THRSP	Thyroid hormone responsive
Body weight (56 days)	2153	1	12365	15913180	396476	APOV1	Apovitellenin 1
Body weight (56 days)	2153	1	6814	17495077	351	APP	Amyloid beta (A4) precursor protein
Body weight (56 days)	2153	1	106161	26436379	417752	ASB15	Ankyrin repeat and SOCS box containing 15
Body weight (56 days)	2153	11	17025	22105519	415718	FTO	Fat mass and obesity associated
Body weight (56 days)	2153	Z	19574	23212401	395145	HMGCR	3-hydroxy-3-methylglutaryl-CoA reductase
Body weight (56 days)	2153	5	13618	20379887	418090	IGF1	Insulin-like growth factor 1 (somatomedin C)
Body weight (56 days)	2153	1	124162	27966760	418090	IGF1	Insulin-like growth factor 1 (somatomedin C)
Body weight (56 days)	2153	2	12391	19276414	420790	IGFBP3	Insulin-like growth factor binding protein 3
Body weight (56 days)	2153	9	161552	27503275	100315971	MIR1658	MicroRNA 1658
Body weight (56 days)	2153	19	56205	26053224	100315773	MIR1666	MicroRNA mir-1666
Body weight (56 days)	2153	7	15686	20931358	373964	MSTN	Myostatin
Body weight (56 days)	2153	5	13610	20453305	431066	PNPLA2	Patatin-like phospholipase domain containing 2
Body weight (56 days)	2153	1	19554	23130579	418233	PNPLA3	Patatin-like phospholipase domain containing 3
Body weight (56 days)	2153	1	19543	23130579	418233	PNPLA3	Patatin-like phospholipase domain containing 3
Body weight (56 days)	2153	21	17256	21761141	419388	PRDM16	PR domain containing 16
Body weight (56 days)	2153	1	16646	21906182	386582	RB1	Retinoblastoma 1
Body weight (56 days)	2153	1	16671	21906182	386582	RB1	Retinoblastoma 1
Body weight (56 days)	2153	27	12395	19276414	395556	STAT5B	Signal transducer and activator of transcription 5B
Body weight (56 days)	2153	5	9527	12705392	396438	TGFB3	Transforming growth factor, beta 3
Body weight (56 days)	2153	1	12378	17704373	404755	THRSP	Thyroid hormone responsive
Body weight (56 days)	2153	1	12379	17704373	404755	THRSP	Thyroid hormone responsive
Body weight (63 days)	2154	1	6815	17495077	351	APP	Amyloid beta (A4) precursor protein
Body weight (63 days)	2154	11	17011	22105519	415718	FTO	Fat mass and obesity associated
Body weight (63 days)	2154	11	17026	22105519	415718	FTO	Fat mass and obesity associated
Body weight (63 days)	2154	11	17000	22105519	415718	FTO	Fat mass and obesity associated
Body weight (63 days)	2154	2	17167	22497307	420385	GHRHR	Growth hormone releasing hormone receptor
Body weight (63 days)	2154	1	15330	21554352	395851	HMGA2	High mobility group AT-hook 2
Body weight (63 days)	2154	5	13611	20453305	431066	PNPLA2	Patatin-like phospholipase domain containing 2
Body weight (63 days)	2154	1	16672	21906182	386582	RB1	Retinoblastoma 1
Body weight (63 days)	2154	1	16647	21906182	386582	RB1	Retinoblastoma 1
Body weight (63 days)	2154	1	12380	17704373	404755	THRSP	Thyroid hormone responsive
Body weight (63 days)	2154	1	12381	17704373	404755	THRSP	Thyroid hormone responsive
Body weight (70 days)	2155	1	6821	17495077	351	APP	Amyloid beta (A4) precursor protein
Body weight (70 days)	2155	4	65703	26634546	100859145	FAM184B	Family with sequence similarity 184, member B
Body weight (70 days)	2155	4	62154	26365057	422829	FBXL5	F-box and leucine-rich repeat protein 5
Body weight (70 days)	2155	11	17001	22105519	415718	FTO	Fat mass and obesity associated
Body weight (70 days)	2155	12	193692	24566683	408185	GHRL	Ghrelin/obestatin prepropeptide
Body weight (70 days)	2155	12	193708	24566683	408185	GHRL	Ghrelin/obestatin prepropeptide
Body weight (70 days)	2155	9	193701	24566683	378911	GHSR	Growth hormone secretagogue receptor
Body weight (70 days)	2155	9	193699	24566683	378911	GHSR	Growth hormone secretagogue receptor
Body weight (70 days)	2155	1	15327	21554352	395851	HMGA2	High mobility group AT-hook 2
Body weight (70 days)	2155	1	15339	21554352	395851	HMGA2	High mobility group AT-hook 2
Body weight (70 days)	2155	1	15331	21554352	395851	HMGA2	High mobility group AT-hook 2
Body weight (70 days)	2155	Z	19575	23212401	395145	HMGCR	3-hydroxy-3-methylglutaryl-CoA reductase
Body weight (70 days)	2155	5	13619	20379887	418090	IGF1	Insulin-like growth factor 1 (somatomedin C)
Body weight (70 days)	2155	1	124163	27966760	418090	IGF1	Insulin-like growth factor 1 (somatomedin C)
Body weight (70 days)	2155	10	193706	24566683	395889	IGF1R	Insulin like growth factor 1 receptor
Body weight (70 days)	2155	10	193711	24566683	395889	IGF1R	Insulin like growth factor 1 receptor
Body weight (70 days)	2155	10	193703	24566683	395889	IGF1R	Insulin like growth factor 1 receptor
Body weight (70 days)	2155	2	12390	19276414	408027	IGFBP1	Insulin-like growth factor binding protein 1
Body weight (70 days)	2155	2	12392	19276414	420790	IGFBP3	Insulin-like growth factor binding protein 3
Body weight (70 days)	2155	4	65702	26634546	395239	KCNIP4	Kv channel interacting protein 4
Body weight (70 days)	2155	12	56986	25056727	427588	KLF15	Kruppel-like factor 15
Body weight (70 days)	2155	8	216442	24931961	374223	LEPR	Leptin receptor
Body weight (70 days)	2155	2	56404	25668704	421059	LPIN2	Lipin 2
Body weight (70 days)	2155	4	65337	25917614	100315960	MIR1606	MicroRNA mir-1606
Body weight (70 days)	2155	9	161553	27503275	100315971	MIR1658	MicroRNA 1658
Body weight (70 days)	2155	7	15687	20931358	373964	MSTN	Myostatin
Body weight (70 days)	2155	5	13612	20453305	431066	PNPLA2	Patatin-like phospholipase domain containing 2
Body weight (70 days)	2155	1	19555	23130579	418233	PNPLA3	Patatin-like phospholipase domain containing 3
Body weight (70 days)	2155	1	19544	23130579	418233	PNPLA3	Patatin-like phospholipase domain containing 3
Body weight (70 days)	2155	1	165759	30056669	374215	POU1F1	POU class 1 homeobox 1
Body weight (70 days)	2155	1	165754	30056669	374215	POU1F1	POU class 1 homeobox 1
Body weight (70 days)	2155	1	165757	30056669	374215	POU1F1	POU class 1 homeobox 1
Body weight (70 days)	2155	21	17257	21761141	419388	PRDM16	PR domain containing 16
Body weight (70 days)	2155	15	101396	27143764	416986	PRKAB1	Protein kinase, AMP-activated, beta 1 non-catalytic subunit
Body weight (70 days)	2155	15	101392	27143764	416986	PRKAB1	Protein kinase, AMP-activated, beta 1 non-catalytic subunit
Body weight (70 days)	2155	2	101401	27143764	420435	PRKAG2	Protein kinase, AMP-activated, gamma 2 non-catalytic subunit
Body weight (70 days)	2155	7	101403	27143764	424208	PRKAG3	Protein kinase, AMP-activated, gamma 3 non-catalytic subunit
Body weight (70 days)	2155	1	16648	21906182	386582	RB1	Retinoblastoma 1
Body weight (70 days)	2155	1	16673	21906182	386582	RB1	Retinoblastoma 1
Body weight (70 days)	2155	1	12383	17704373	404755	THRSP	Thyroid hormone responsive
Body weight (70 days)	2155	1	12382	17704373	404755	THRSP	Thyroid hormone responsive
Body weight (70 days)	2155	1	161380	29879809	373896	UCP3	Uncoupling protein 3
Body weight (70 days)	2155	1	161375	29879809	373896	UCP3	Uncoupling protein 3
Body weight (70 days)	2155	1	161377	29879809	373896	UCP3	Uncoupling protein 3
Body weight (77 days)	2156	1	6816	17495077	351	APP	Amyloid beta (A4) precursor protein
Body weight (77 days)	2156	2	17168	22497307	420385	GHRHR	Growth hormone releasing hormone receptor
Body weight (77 days)	2156	5	13613	20453305	431066	PNPLA2	Patatin-like phospholipase domain containing 2
Body weight (77 days)	2156	1	16649	21906182	386582	RB1	Retinoblastoma 1
Body weight (77 days)	2156	1	16674	21906182	386582	RB1	Retinoblastoma 1
Body weight (77 days)	2156	3	13580	20477792	421352	TGFB2	Transforming growth factor, beta 2
Body weight (77 days)	2156	3	13579	20477792	421352	TGFB2	Transforming growth factor, beta 2
Body weight (77 days)	2156	1	12384	17704373	404755	THRSP	Thyroid hormone responsive
Body weight (77 days)	2156	1	12385	17704373	404755	THRSP	Thyroid hormone responsive
Body weight (84 days)	2157	1	6817	17495077	351	APP	Amyloid beta (A4) precursor protein
Body weight (84 days)	2157	1	106162	26436379	417752	ASB15	Ankyrin repeat and SOCS box containing 15
Body weight (84 days)	2157	3	65705	26634546	416746	CDC42BPA	CDC42 binding protein kinase alpha (DMPK-like)
Body weight (84 days)	2157	5	19329	22582286	423211	CHP1	Calcineurin-like EF hand protein 1
Body weight (84 days)	2157	5	19342	22582286	423532	DAAM1	Dishevelled associated activator of morphogenesis 1
Body weight (84 days)	2157	4	65706	26634546	100859145	FAM184B	Family with sequence similarity 184, member B
Body weight (84 days)	2157	1	15332	21554352	395851	HMGA2	High mobility group AT-hook 2
Body weight (84 days)	2157	Z	19576	23212401	395145	HMGCR	3-hydroxy-3-methylglutaryl-CoA reductase
Body weight (84 days)	2157	Z	19586	23212401	395145	HMGCR	3-hydroxy-3-methylglutaryl-CoA reductase
Body weight (84 days)	2157	1	124164	27966760	418090	IGF1	Insulin-like growth factor 1 (somatomedin C)
Body weight (84 days)	2157	12	56987	25056727	427588	KLF15	Kruppel-like factor 15
Body weight (84 days)	2157	5	19214	22582286	423114	LRP5	Low density lipoprotein receptor-related protein 5
Body weight (84 days)	2157	13	19249	22582286	395983	MAPK9	Mitogen-activated protein kinase 9
Body weight (84 days)	2157	9	161554	27503275	100315971	MIR1658	MicroRNA 1658
Body weight (84 days)	2157	7	15688	20931358	373964	MSTN	Myostatin
Body weight (84 days)	2157	1	19549	23130579	418233	PNPLA3	Patatin-like phospholipase domain containing 3
Body weight (84 days)	2157	1	19556	23130579	418233	PNPLA3	Patatin-like phospholipase domain containing 3
Body weight (84 days)	2157	1	19545	23130579	418233	PNPLA3	Patatin-like phospholipase domain containing 3
Body weight (84 days)	2157	1	19560	23130579	418233	PNPLA3	Patatin-like phospholipase domain containing 3
Body weight (84 days)	2157	21	17258	21761141	419388	PRDM16	PR domain containing 16
Body weight (84 days)	2157	23	65714	26634498	395153	PTPRU	Protein tyrosine phosphatase, receptor type, U
Body weight (84 days)	2157	14	19237	22582286	395871	RAC1	Ras-related C3 botulinum toxin substrate 1 (rho family, small GTP binding protein Rac1)
Body weight (84 days)	2157	1	16650	21906182	386582	RB1	Retinoblastoma 1
Body weight (84 days)	2157	1	16675	21906182	386582	RB1	Retinoblastoma 1
Body weight (84 days)	2157	2	19363	22582286	373970	ROCK1	Rho-associated, coiled-coil containing protein kinase 1
Body weight (84 days)	2157	2	19367	22582286	373970	ROCK1	Rho-associated, coiled-coil containing protein kinase 1
Body weight (84 days)	2157	2	19358	22582286	373970	ROCK1	Rho-associated, coiled-coil containing protein kinase 1
Body weight (84 days)	2157	1	12386	17704373	404755	THRSP	Thyroid hormone responsive
Body weight (84 days)	2157	1	12387	17704373	404755	THRSP	Thyroid hormone responsive
Body weight (84 days)	2157	3	19616	23275198	776120	TPO	Thyroid peroxidase
Body weight (84 days)	2157	1	19260	22582286	395562	WNT11	Wingless-type MMTV integration site family, member 11
Body weight (84 days)	2157	26	19268	22582286	374243	WNT2B	Wingless-type MMTV integration site family, member 2B
Body weight (84 days)	2157	2	19279	22582286	395396	WNT3A	Wingless-type MMTV integration site family, member 3A
Body weight (84 days)	2157	2	19319	22582286	395829	WNT9A	Wingless-type MMTV integration site family, member 9A
Body weight (90 days)	2244	23	13419	20024783	419557	FABP3	Fatty acid binding protein 3, muscle and heart (mammary-derived growth inhibitor)
Body weight (90 days)	2244	10	13442	19774488	395670	MEF2A	Myocyte enhancer factor 2A
Body weight (90 days)	2244	10	13447	19774488	395670	MEF2A	Myocyte enhancer factor 2A
Body weight (90 days)	2244	1	19464	22722987	374215	POU1F1	POU class 1 homeobox 1
Body weight (90 days)	2244	1	19458	22722987	374215	POU1F1	POU class 1 homeobox 1
Body weight (91 days)	2249	2	17169	22497307	420385	GHRHR	Growth hormone releasing hormone receptor
Body weight (91 days)	2249	5	13620	20379887	418090	IGF1	Insulin-like growth factor 1 (somatomedin C)
Body weight (91 days)	2249	3	13581	20477792	421352	TGFB2	Transforming growth factor, beta 2
Body weight (98 days)	2278	8	65716	26634498	424412	CACNA1E	Calcium channel, voltage-dependent, R type, alpha 1E subunit
Body weight (98 days)	2278	1	124165	27966760	418090	IGF1	Insulin-like growth factor 1 (somatomedin C)
Body weight (98 days)	2278	4	65707	26634546	395239	KCNIP4	Kv channel interacting protein 4
Body weight (98 days)	2278	7	15689	20931358	373964	MSTN	Myostatin
Body weight (112 days)	2132	6	65724	26634498	423854	BTRC	Beta-transducin repeat containing E3 ubiquitin protein ligase
Body weight (112 days)	2132	4	65722	26634498	422851	EVC	Ellis van Creveld protein
Body weight (112 days)	2132	1	124166	27966760	418090	IGF1	Insulin-like growth factor 1 (somatomedin C)
Body weight (112 days)	2132	7	15690	20931358	373964	MSTN	Myostatin
Body weight (112 days)	2132	19	65726	26634498	396085	NF1	Neurofibromin 1
Body weight (112 days)	2132	19	65723	26634498	417669	NLK	Nemo-like kinase
Body weight (112 days)	2132	19	65728	26634498	417669	NLK	Nemo-like kinase
Body weight (112 days)	2132	19	65719	26634498	417673	SGSM2	Small G protein signaling modulator 2
Body weight (119 days)	2250	2	17170	22497307	420385	GHRHR	Growth hormone releasing hormone receptor
Body weight (119 days)	2250	1	13616	20379887	395097	IGF2	Insulin-like growth factor 2 (somatomedin A)
Body weight (119 days)	2250	3	13583	20477792	421352	TGFB2	Transforming growth factor, beta 2
Body weight (119 days)	2250	3	13582	20477792	421352	TGFB2	Transforming growth factor, beta 2
Body weight (130 days)	2191	3	9275	15384901	421937	ODC1	Ornithine decarboxylase 1
Body weight (126 days)	2279	7	15691	20931358	373964	MSTN	Myostatin
Body weight (300 days)	2298	7	19530	22870873	373964	MSTN	Myostatin
Body weight (300 days)	2298	27	16624	21766180	395556	STAT5B	Signal transducer and activator of transcription 5B
Body weight (day of first egg)	2269	4	64510	26498507	100859145	FAM184B	Family with sequence similarity 184, member B
Body weight (day of first egg)	2269	4	64511	26498507	100859145	FAM184B	Family with sequence similarity 184, member B
Body weight (day of first egg)	2269	13	56411	25735815	404533	GDF9	Growth differentiation factor 9
Body weight (day of first egg)	2269	13	56410	25735815	404533	GDF9	Growth differentiation factor 9
Body weight (day of first egg)	2269	2	17172	22497307	420385	GHRHR	Growth hormone releasing hormone receptor
Body weight (day of first egg)	2269	1	124167	27966760	418090	IGF1	Insulin-like growth factor 1 (somatomedin C)
