# Supplementary material for: Genome-Wide Association Study Based on Random Regression Model Reveals Candidate Genes Associated with Longitudinal Data in Chinese Simmental Beef Cattle
Source: Animals (Basel). 2021 Aug 27;11(9):2524. doi: 10.3390/ani11092524 (PMC8470172; doi:10.3390/ani11092524)
Supplement: Supplementary file 1 [file animals-11-02524-s001.zip › Supplementary Materials/Table S1 The descriptive statistics of bovine body weight at different months of age.xlsx]

## Sheet: Sheet1
Table S1 The descriptive statistics of bovine body weight at different months of age
Age(Month)	Number	Minimum(kg)	Maximum(kg)	Mean±SD(kg)
0	808	25	55.2	38.79±6.21
6	808	107	326	208.68±39.48
12	808	242	561	398.70±56.21
18	808	346	739	520.10±73.18
