# Supplementary material for: Genome-Wide Association Study Based on Random Regression Model Reveals Candidate Genes Associated with Longitudinal Data in Chinese Simmental Beef Cattle
Source: Animals (Basel). 2021 Aug 27;11(9):2524. doi: 10.3390/ani11092524 (PMC8470172; doi:10.3390/ani11092524)
Supplement: Supplementary file 1 [file animals-11-02524-s001.zip › Supplementary Materials/Table S2 The information of significant SNPs and candidate genes affecting BW detected by GWAS-RRM.xlsx]

## Sheet: Sheet1
Table S2 The information of significant SNPs and candidate genes affecting BW detected by RRM-GWAS
SNP	Protein stable ID	Chromosome	Position	p	start	end	distance	Associated.Gene.Name	Description
BovineHD1000029459	ENSBTAP00000040568	10	101577026	7.55e-08	101571088	101629707	within	TTC8	Uncharacterized protein [Source:UniProtKB/TrEMBL;Acc:F1N4X0]
BovineHD0200031068	ENSBTAP00000018336	2	107968173	3.17e-07	107959471	107978200	within	PTPRN/ICA512	Receptor-type tyrosine-protein phosphatase-like N [Source:UniProtKB/Swiss-Prot;Acc:P56722]
BovineHD1400015595	ENSBTAP00000011219	14	55998180	8.5e-07	56652608	55998180	654428	KCNV1	potassium voltage-gated channel subfamily V member 1 [Source:RefSeq peptide;Acc:NP_001160032]
BovineHD1400018666	ENSBTAP00000018778	14	66735095	8.66e-07	66640002	66735095	95093	COX6C	Cytochrome c oxidase subunit 6C [Source:UniProtKB/Swiss-Prot;Acc:P04038]
BovineHD0700024228	ENSBTAP00000019475	7	82801757	1.31e-06	82792872	82821972	within	RARS	Arginine--tRNA ligase, cytoplasmic [Source:UniProtKB/Swiss-Prot;Acc:A7YW98]
BovineHD1900013251	ENSBTAP00000020882	19	47547492	1.39e-06	47558621	47547492	11129	TLK2	serine/threonine-protein kinase tousled-like 2 [Source:RefSeq peptide;Acc:NP_001179756]
BovineHD0500007511	ENSBTAP00000018261	5	25778691	1.48e-06	25778258	25798021	within	ITGA5	integrin alpha-5 [Source:RefSeq peptide;Acc:NP_001159972]
ARS-BFGL-NGS-56551	ENSBTAP00000010020	16	52584126	1.65e-06	52576723	52586666	within	INTS11	integrator complex subunit 11 [Source:RefSeq peptide;Acc:NP_001094578]
BovineHD2900008350	ENSBTAP00000034399	29	28354480	2.16e-06	28350510	28354480	3970	——	Uncharacterized protein [Source:UniProtKB/TrEMBL;Acc:F1MLM1]
BovineHD0100003348	ENSBTAP00000026038	1	10460874	2.17e-06	10217656	10460874	243218	MRPL39	39S ribosomal protein L39, mitochondrial [Source:RefSeq peptide;Acc:NP_001074199]
BovineHD0900003150	ENSBTAP00000053624	9	12246543	2.38e-06	11932521	12246543	314022	RIMS1	Uncharacterized protein [Source:UniProtKB/TrEMBL;Acc:F1N7B7]
Hapmap36353-SCAFFOLD29708_3468	ENSBTAP00000003553	4	64923141	2.41e-06	64985737	64923141	62596	PDE1C	Uncharacterized protein [Source:UniProtKB/TrEMBL;Acc:F1MCY0]
BovineHD2500007568	ENSBTAP00000011996	25	27048437	2.45e-06	27048762	27048437	325	FBRS	probable fibrosin-1 [Source:RefSeq peptide;Acc:NP_001098472]
BovineHD1100004962	ENSBTAP00000026435	11	15555441	2.54e-06	15493304	15947670	within	LTBP1	latent-transforming growth factor beta-binding protein 1 precursor [Source:RefSeq peptide;Acc:NP_001096561]
BovineHD0200018897	ENSBTAP00000054816	2	65376344	2.91e-06	65278247	65376344	98097	——	Uncharacterized protein [Source:UniProtKB/TrEMBL;Acc:G3MZ25]
BovineHD0100004041	ENSBTAP00000034315	1	13081890	3.07e-06	14791427	13081890	1709537	NCAM2	Uncharacterized protein [Source:UniProtKB/TrEMBL;Acc:F1MM03]
BovineHD0300009402	ENSBTAP00000026132	3	29779589	3.12e-06	29772029	29842988	within	PHTF1	Putative homeodomain transcription factor 1 [Source:UniProtKB/Swiss-Prot;Acc:Q08DA4]
BovineHD2100021363	ENSBTAP00000004800	21	52053470	3.23e-06	52077764	52053470	24294	LRFN5	leucine rich repeat and fibronectin type III domain containing 5 precursor [Source:RefSeq peptide;Acc:NP_001075079]
BovineHD1200027798	ENSBTAP00000024243	12	33568673	3.4e-06	33578293	33568673	9620	SHISA2	Protein shisa-2 homolog [Source:UniProtKB/Swiss-Prot;Acc:A6QPA0]
BovineHD1100011885	ENSBTAP00000045115	11	40440551	3.42e-06	40550355	40440551	109804	VRK2	serine/threonine-protein kinase VRK2 [Source:RefSeq peptide;Acc:NP_001069319]
BovineHD1600019714	ENSBTAP00000017685	16	69438282	3.78e-06	69476620	69438282	38338	PLA2G4A	Cytosolic phospholipase A2 Phospholipase A2 Lysophospholipase [Source:UniProtKB/Swiss-Prot;Acc:A4IFJ5]
BovineHD0100046569	ENSBTAP00000015448	1	114775186	3.97e-06	114719062	114775186	56124	YWHAH	tyrosine 3-monooxygenase/tryptophan 5-monooxygenase activation protein, eta polypeptide [Source:HGNC Symbol;Acc:12853]
BovineHD0200037229	ENSBTAP00000001711	2	128220525	4.06e-06	128213688	128254418	within	LOC282685	rhesus-like protein [Source:RefSeq peptide;Acc:NP_777137]
BovineHD0800029069	ENSBTAP00000025536	8	98418906	4.06e-06	98331864	98426590	within	ZNF462	zinc finger protein 462 [Source:RefSeq peptide;Acc:NP_001192740]
BovineHD2900014092	ENSBTAP00000029936	29	47651695	4.09e-06	47656594	47651695	4899	FGF4	fibroblast growth factor 4 precursor [Source:RefSeq peptide;Acc:NP_001035695]
BovineHD0100022686	ENSBTAP00000043491	1	78806582	4.23e-06	78728638	78806582	77944	TPRG1	tumor protein p63-regulated gene 1 protein [Source:RefSeq peptide;Acc:NP_001180008]
BovineHD0400005814	ENSBTAP00000010106	4	19409767	4.25e-06	19451228	19409767	41461	THSD7A	thrombospondin type-1 domain-containing protein 7A precursor [Source:RefSeq peptide;Acc:NP_001193672]
BovineHD0600001415	ENSBTAP00000046657	6	6027009	4.3e-06	6019820	6027009	7189	BT.87489	mitotic spindle assembly checkpoint protein MAD2A [Source:RefSeq peptide;Acc:NP_001178442]
BovineHD0800009085	ENSBTAP00000011234	8	29939592	4.35e-06	30029740	29939592	90148	NFIB	nuclear factor 1 B-type [Source:RefSeq peptide;Acc:NP_001069572]
BovineHD1100030552	ENSBTAP00000010936	11	105125657	4.45e-06	105140966	105125657	15309	——	Uncharacterized protein [Source:UniProtKB/TrEMBL;Acc:G5E5B1]
BovineHD1200026844	ENSBTAP00000025656	12	26501234	4.49e-06	26115193	26501234	386041	CHMP3	charged multivesicular body protein 3 [Source:HGNC Symbol;Acc:29865]
BovineHD0100045595	ENSBTAP00000040783	1	156093740	4.6e-06	155833978	156108988	within	TBC1D5	TBC1 domain family member 5 [Source:RefSeq peptide;Acc:NP_001192418]
BovineHD1300017420	ENSBTAP00000029073	13	60743532	4.72e-06	60730301	60773057	within	ANGPTL4	angiopoietin-4 precursor [Source:RefSeq peptide;Acc:NP_001069951]
BovineHD1100012203	ENSBTAP00000007713	11	41709686	4.77e-06	40744396	41709686	965290	FANCL	E3 ubiquitin-protein ligase FANCL [Source:RefSeq peptide;Acc:NP_001069800]
ARS-BFGL-NGS-119234	ENSBTAP00000017885	5	56876453	4.86e-06	56877767	56876453	1314	SDR9C7	Short-chain dehydrogenase/reductase family 9C member 7 [Source:UniProtKB/Swiss-Prot;Acc:A4IFM3]
BovineHD0700012290	——	7	42156049	4.15e-06	——	42156049	——	——	——
ARS-BFGL-NGS-37745	ENSBTAP00000063078﻿	12	77271637	3.99e-06	77292275	77235998	within	TMTC4	transmembrane O-mannosyltransferase targeting cadherins 4 [Source:VGNC Symbol;Acc:VGNC:36148]
