# Supplementary material for: Genome-Wide Association Study Based on Random Regression Model Reveals Candidate Genes Associated with Longitudinal Data in Chinese Simmental Beef Cattle
Source: Animals (Basel). 2021 Aug 27;11(9):2524. doi: 10.3390/ani11092524 (PMC8470172; doi:10.3390/ani11092524)
Supplement: Supplementary file 1 [file animals-11-02524-s001.zip › Supplementary Materials/Table S3 KEGG pathways significantly enriched with candidate genes affecting BW trait .xlsx]

## Sheet: Sheet1
Table S KEGG pathways significantly enriched with candidate genes affecting BW trait
	ID	Description	GeneRatio	BgRatio	P-value	geneID	Count
bta04151	bta04151	PI3K-Akt signaling pathway	4/13	379/8994	0.0016388	ITGA5/YWHAH/FGF4/ANGPT4	4
bta04014	bta04014	Ras signaling pathway	3/13	243/8994	0.00455804	PLA2G4A/FGF4/ANGPT4	3
bta04010	bta04010	MAPK signaling pathway	3/13	292/8994	0.00760521	PLA2G4A/FGF4/ANGPT4	3
bta04015	bta04015	Rap1 signaling pathway	2/13	217/8994	0.0379444	FGF4/ANGPT4	2
bta04810	bta04810	Regulation of actin cytoskeleton	2/13	217/8994	0.0379444	ITGA5/FGF4	2
bta00592	bta00592	alpha-Linolenic acid metabolism	1/13	29/8994	0.0411423	PLA2G4A	1
